# Supplementary material for: Minilap-assisted modified single-incision vs. traditional single-incision laparoscopic cholecystectomy: a retrospective cohort study on instrument conflict and operative efficiency
Source: PeerJ. 2026 Mar 10;14:e20807. doi: 10.7717/peerj.20807 (PMC12985008; doi:10.7717/peerj.20807)
Supplement: Supplemental Information 1 [file peerj-14-20807-s001.zip]

Archive with 14 entries (10 files):
- MSLC1(Table1,2,3,4,7).xlsx
- High BMI group(Table 5).xlsx
- normal BMI group(Table 6).xlsx
- Figure1/
- Figure1/Figure1.png
- Figure2/
- Figure2/Figure2.png
- Figure2/Figure2.xlsx
- Figure3/
- Figure3/Figure3.png
- Figure3/Figure3.xlsx
- Figure4/
- Figure4/Figure4.png
- Figure4/Figure4.xlsx
