# Supplementary material for: Minilap-assisted modified single-incision vs. traditional single-incision laparoscopic cholecystectomy: a retrospective cohort study on instrument conflict and operative efficiency
Source: PeerJ. 2026 Mar 10;14:e20807. doi: 10.7717/peerj.20807 (PMC12985008; doi:10.7717/peerj.20807)
Supplement: Supplemental Information 1 [file peerj-14-20807-s001.zip › MSLC1(Table1,2,3,4,7).xlsx]

## Sheet: Sheet1
Number	sex（Femail:0; Mail :1)	age	BMI	Gallbladder wall thickness	gallbladder disease( Gallstones combined with gallbladder polyps:0 ; Gallstone:1)	ASA（I-IIILevel：0； IV-VILevel：1）	Single port laparoscopic approach：（Modified_single_port_laparoscopic _cholecystectomy=1；single_port_laparoscopic _cholecystectomy=0）	Operation time	Numbe of intraoperative instrument conflicts	Operator comfort（Very difficult：1； Difficult：2；Average：3；Relatively comfortable：4；Extremely comfortable：5）	Nassar Rating	Nassar score sub item fat coverage（no fat：0； mild：1；moderate：2；severe：3）	Nassar score sub item degree of adhesion（no adhesion：0；membranous：1；dense fibrous：2；scarring：3）	Nassar score sub item time required for dissection（<10 minutes：0；10-20 minutes：1；20-30 minutes：2；>30 minutes：3）	Nassar score sub item intraoperative blood loss（no bleeding：0；a small amount of bleeding：1；electric coagulation required for hemostasis：2；conversion to laparotomy required：3）	Nassar score sub item difficulty of surgical field exposure（excellent exposure：1；partially blocked：2；frequent adjustment required：3；serious difficulty：4；unable to expose and conversion to laparotomy required：5）	Intraoperative blood loss	Conversion to laparotomy rate（No conversion to laparotomy ：0；Conversion to laparotomy：1）	Complications within 30 days after surgery（No complications：0；Complications：1）	VAS score 24 hours after surgery	Wound cosmetic satisfaction	Length of hospital stay	Consumables cost	Consumables anesthesia costs	Anesthesia costs	Hospitalization expenses
1	1	68	26.17	1.56	1	0	1	45	7	5	6	3	1	0	1	1	5	0	0	2	4	5	9636.03	12011.6	2372.06	17936
2	1	71	24.14	2.14	1	0	1	70	10	4	4	0	1	1	1	1	5	0	0	1	5	9	10935.4	13236.2	2300.8	24992.1
4	0	55	20.21	4.97	1	0	1	90	16	4	3	1	0	1	0	1	20	0	0	2	4	11	13731	16144	2413	23978.9
5	0	52	22.32	1.68	1	0	1	90	13	3	3	0	1	0	0	2	5	0	0	3	5	16	12980	15655	2675	26731.8
6	1	32	27.72	2.44	1	0	1	95	17	4	8	2	1	1	1	3	5	0	0	2	4	7	13923.2	16671.2	2748	23762.5
7	0	32	24.84	3.26	1	0	1	95	15	3	8	1	2	2	1	2	10	0	0	3	4	7	7062.48	9684.48	2622	16031.1
8	0	37	24.46	2.5	0	0	1	90	12	5	2	0	0	1	0	1	5	0	0	3	5	7	7764.76	10396.8	2632	18871.2
9	1	36	20.37	2.2	1	0	1	50	14	4	3	1	1	0	0	1	5	0	0	2	4	4	7454.19	10106.2	2652	16557.7
10	1	42	33.8	4.53	1	0	1	70	18	3	10	2	2	2	1	3	5	0	0	2	4	7	8302.48	11224.5	2922	19778.5
11	1	53	24.43	3.97	1	0	1	75	16	4	6	1	1	1	1	2	10	0	0	2	4	5	8419.61	10526.6	2107	16670.4
12	1	44	25.39	3.22	1	0	1	107	19	2	15	3	3	3	2	4	10	0	0	3	5	8	9021.96	11784	2762	20513.8
13	1	29	21.6	4.72	1	0	1	125	15	3	9	2	1	2	1	3	20	0	0	2	5	10	9656.04	12313	2657	19774.2
14	0	41	23.74	1.14	0	0	1	112	13	4	3	1	0	1	0	1	10	0	0	2	5	8	6583.96	9915.96	3232	18171
15	0	33	22.1	2.21	0	0	1	73	14	3	6	1	1	1	1	2	20	0	0	2	4	6	9662.96	12186	2523	19718.8
16	1	42	18.76	3.15	1	0	1	65	12	5	1	0	0	0	0	1	5	0	0	3	3	10	11171.5	13472.2	2300.8	21552.3
17	1	49	22.23	5.58	1	0	1	100	16	4	10	2	2	2	1	3	20	0	0	2	5	6	9998.18	12599	2600.8	21129
18	0	37	20.13	9.64	1	0	1	110	18	2	15	3	3	3	2	4	10	0	0	3	5	8	9966.6	14008.4	4041.76	33902.1
19	1	44	25.22	1.81	1	0	1	81	20	1	15	3	3	3	2	4	10	0	0	3	5	6	16401.9	13376.9	3025	24853.1
21	0	41	26.81	1.5	1	0	1	105	17	2	14	3	2	3	2	4	10	0	0	3	5	6	11191.5	13909.5	2718	22493.2
22	0	32	24.18	1.71	0	0	1	95	22	1	15	3	3	3	2	4	50	0	0	3	5	5	10335.1	12400.1	2065	21403.3
23	0	57	21.68	1.61	1	0	1	115	19	2	14	3	2	3	2	4	10	0	0	2	5	10	9248.9	11973.9	2725	25370.3
24	1	26	25.51	6.34	1	0	1	95	21	1	15	3	3	3	2	4	50	0	0	2	4	8	10879.4	13871.9	2992.5	24841.9
25	1	64	22.86	2.1	1	0	1	115	16	3	9	2	1	2	1	3	5	0	0	2	5	6	12453.5	15293.5	2840	24717.1
26	1	38	27.43	1.59	0	0	1	80	13	4	7	2	1	1	1	2	5	0	0	2	5	5	13473.2	10859.2	2614.08	23521.8
27	1	57	26.67	2.5	1	1	1	65	10	5	7	2	1	1	1	2	10	0	0	1	5	5	12949.3	15591.9	2642.6	23094.1
28	0	42	26.34	1.4	1	0	0	120	28	1	15	3	3	3	2	4	20	0	0	3	4	8	9329.9	12727.9	3398	24366.9
29	0	39	21.41	1.28	1	0	0	110	26	2	13	2	3	2	2	4	20	0	0	2	5	7	9307.1	12344.6	3037.5	23779.5
30	0	39	28.31	1.96	1	0	0	110	29	1	15	3	3	3	2	4	10	0	0	2	4	6	9324.5	11802.2	2478	20519.9
31	0	37	25.95	3	1	0	0	105	30	1	15	3	3	3	2	4	20	0	0	2	5	7	8051.89	14317.9	3313	28481.7
32	1	51	20.76	2.93	1	0	0	85	25	2	10	2	2	2	1	3	10	0	0	2	4	7	9441.39	11676.4	2235	18946.2
33	1	35	25.91	5.09	1	0	0	107	27	1	15	3	3	3	2	4	10	0	0	2	5	7	9302.59	12044.6	2742	21677.2
34	0	49	28.65	3	1	0	0	95	30	1	15	3	3	3	2	4	50	0	0	2	5	7	9312.89	12822.4	3509.5	22614.4
35	0	38	25.33	1.73	1	0	0	90	26	2	12	2	2	2	2	4	10	0	0	2	5	6	10141.5	13202	3060.5	19701.9
36	0	32	20.44	3.68	1	0	0	120	28	1	15	3	3	3	2	4	10	0	0	2	4	4	12871	15723.5	2852.5	21736.6
37	0	29	19.53	2.2	1	0	0	90	24	2	9	2	1	2	1	3	20	0	0	3	5	6	5472.98	7844.98	2372	14660.5
38	0	40	24.61	6.32	1	0	0	84	25	2	11	3	2	2	1	3	5	0	0	3	5	5	9076.38	11998.4	2922	19224.4
39	1	39	24.79	1.52	0	0	0	85	27	1	15	3	3	3	2	4	20	0	0	2	4	8	5445.18	7552.18	2107	12688.7
40	0	42	27.48	3.59	0	0	0	92	29	1	15	3	3	3	2	4	15	0	0	3	3	8	4892.84	7814.84	2922	15481.2
41	0	47	22.86	2.31	0	0	0	80	26	2	12	2	2	2	2	4	10	0	0	3	5	7	6577.46	9499.46	2922	17681.7
42	1	49	29.73	2.62	1	0	0	80	25	2	10	2	2	2	1	3	5	0	0	2	4	7	5983.76	8966.76	2983	17263.5
43	0	27	17.36	2.77	1	0	0	75	22	3	5	1	1	1	0	2	2	0	0	2	2	10	5170.76	7720.76	2550	17981.1
44	0	56	27.14	3	0	0	0	115	27	1	15	3	3	3	2	4	10	0	0	2	3	6	4508.76	7031.76	2523	14090.3
45	0	52	19.81	2.06	1	0	0	60	25	2	10	2	2	2	1	3	10	0	0	2	5	6	5857.45	8840.45	2983	16932.4
46	0	27	17.58	1.97	1	0	0	102	23	3	5	1	1	1	0	2	5	0	0	2	3	8	6541.45	9555.25	3013.8	17513.2
47	0	30	16.1	2.81	1	0	0	70	26	2	10	2	2	2	1	3	5	0	0	2	4	11	5986.45	8809.45	2823	19624.9
48	0	26	25.24	5.84	1	0	0	140	28	1	15	3	3	3	2	4	10	0	0	3	3	7	7666.18	10578.8	2912.6	19552
49	0	44	21.82	3.05	1	0	0	75	24	3	5	1	1	1	0	2	5	0	0	2	5	11	6347.48	8648.28	2300.8	19847.2
50	0	29	30.39	3.12	1	0	0	89	25	2	10	2	2	2	1	3	5	0	0	2	4	6	10762.5	13105.1	2342.6	19776.8
51	0	36	18.08	1.85	0	0	0	95	27	2	9	1	2	2	1	3	10	0	0	2	5	19	7306.48	9649.08	2342.6	29988.6
52	0	52	25.24	1.82	0	0	0	80	25	3	9	2	1	2	1	3	10	0	0	3	5	7	8943.31	11585.9	2642.6	1833.95
53	0	49	24.52	6.1	1	1	0	125	24	1	11	2	2	3	1	3	20	0	0	3	2	9	9666.9	12221.4	2554.5	24345.9
