# Supplementary material for: Minilap-assisted modified single-incision vs. traditional single-incision laparoscopic cholecystectomy: a retrospective cohort study on instrument conflict and operative efficiency
Source: PeerJ. 2026 Mar 10;14:e20807. doi: 10.7717/peerj.20807 (PMC12985008; doi:10.7717/peerj.20807)
Supplement: Supplemental Information 1 [file peerj-14-20807-s001.zip › High BMI group(Table 5).xlsx]

## Sheet: Sheet1
Number	sex（Femail:0; Mail :1)	age	BMI	Gallbladder wall thickness	gallbladder disease( Gallstones combined with gallbladder polyps:0 ; Gallstone:1)	ASA（I-IIILevel：0； IV-VILevel：1）	Single port laparoscopic approach：（Modified_single_port_laparoscopic _cholecystectomy=1；single_port_laparoscopic _cholecystectomy=0）	Operation time	Numbe of intraoperative instrument conflicts	Operator comfort（Very difficult：1； Difficult：2；Average：3；Relatively comfortable：4；Extremely comfortable：5）	Nassar Rating	Nassar score sub item fat coverage（no fat：0； mild：1；moderate：2；severe：3）	Nassar score sub item degree of adhesion（no adhesion：0；membranous：1；dense fibrous：2；scarring：3）	Nassar score sub item time required for dissection（<10 minutes：0；10-20 minutes：1；20-30 minutes：2；>30 minutes：3）	Nassar score sub item intraoperative blood loss（no bleeding：0；a small amount of bleeding：1；electric coagulation required for hemostasis：2；conversion to laparotomy required：3）	Nassar score sub item difficulty of surgical field exposure（excellent exposure：1；partially blocked：2；frequent adjustment required：3；serious difficulty：4；unable to expose and conversion to laparotomy required：5）	Intraoperative blood loss	Conversion to laparotomy rate（No conversion to laparotomy ：0；Conversion to laparotomy：1）	Complications within 30 days after surgery（No complications：0；Complications：1）	VAS score 24 hours after surgery	Wound cosmetic satisfaction	Length of hospital stay	Consumables cost	Consumables anesthesia costs	Anesthesia costs	Hospitalization expenses
1	1	68	26.17	1.56	1	0	1	45	7	5	6	3	1	0	1	1	5	0	0	2	4	5	9636.03	12011.6	2372.06	17936
2	1	71	24.14	2.14	1	0	1	70	10	4	4	0	1	1	1	1	5	0	0	1	5	9	10935.4	13236.2	2300.8	24992.1
6	1	32	27.72	2.44	1	0	1	95	17	4	8	2	1	1	1	3	5	0	0	2	4	7	13923.2	16671.2	2748	23762.5
7	0	32	24.84	3.26	1	0	1	95	15	3	8	1	2	2	1	2	10	0	0	3	4	7	7062.48	9684.48	2622	16031.1
8	0	37	24.46	2.5	0	0	1	90	12	5	2	0	0	1	0	1	5	0	0	3	5	7	7764.76	10396.8	2632	18871.2
10	1	42	33.8	4.53	1	0	1	70	18	3	10	2	2	2	1	3	5	0	0	2	4	7	8302.48	11224.5	2922	19778.5
11	1	53	24.43	3.97	1	0	1	75	16	4	6	1	1	1	1	2	10	0	0	2	4	5	8419.61	10526.6	2107	16670.4
12	1	44	25.39	3.22	1	0	1	107	19	2	15	3	3	3	2	4	10	0	0	3	5	8	9021.96	11784	2762	20513.8
19	1	44	25.22	1.81	1	0	1	81	20	1	15	3	3	3	2	4	10	0	0	3	5	6	16401.9	13376.9	3025	24853.1
21	0	41	26.81	1.5	1	0	1	105	17	2	14	3	2	3	2	4	10	0	0	3	5	6	11191.5	13909.5	2718	22493.2
22	0	32	24.18	1.71	0	0	1	95	22	1	15	3	3	3	2	4	50	0	0	3	5	5	10335.1	12400.1	2065	21403.3
24	1	26	25.51	6.34	1	0	1	95	21	1	15	3	3	3	2	4	50	0	0	2	4	8	10879.4	13871.9	2992.5	24841.9
26	1	38	27.43	1.59	0	0	1	80	13	4	7	2	1	1	1	2	5	0	0	2	5	5	13473.2	10859.2	2614.08	23521.8
27	1	57	26.67	2.5	1	1	1	65	10	5	7	2	1	1	1	2	10	0	0	1	5	5	12949.3	15591.9	2642.6	23094.1
28	0	42	26.34	1.4	1	0	0	120	28	1	15	3	3	3	2	4	20	0	0	3	4	8	9329.9	12727.9	3398	24366.9
30	0	39	28.31	1.96	1	0	0	110	29	1	15	3	3	3	2	4	10	0	0	2	4	6	9324.5	11802.2	2478	20519.9
31	0	37	25.95	3	1	0	0	105	30	1	15	3	3	3	2	4	20	0	0	2	5	7	8051.89	14317.9	3313	28481.7
33	1	35	25.91	5.09	1	0	0	107	27	1	15	3	3	3	2	4	10	0	0	2	5	7	9302.59	12044.6	2742	21677.2
34	0	49	28.65	3	1	0	0	95	30	1	15	3	3	3	2	4	50	0	0	2	5	7	9312.89	12822.4	3509.5	22614.4
35	0	38	25.33	1.73	1	0	0	90	26	2	12	2	2	2	2	4	10	0	0	2	5	6	10141.5	13202	3060.5	19701.9
38	0	40	24.61	6.32	1	0	0	84	25	2	11	3	2	2	1	3	5	0	0	3	5	5	9076.38	11998.4	2922	19224.4
39	1	39	24.79	1.52	0	0	0	85	27	1	15	3	3	3	2	4	20	0	0	2	4	8	5445.18	7552.18	2107	12688.7
40	0	42	27.48	3.59	0	0	0	92	29	1	15	3	3	3	2	4	15	0	0	3	3	8	4892.84	7814.84	2922	15481.2
42	1	49	29.73	2.62	1	0	0	80	25	2	10	2	2	2	1	3	5	0	0	2	4	7	5983.76	8966.76	2983	17263.5
44	0	56	27.14	3	0	0	0	115	27	1	15	3	3	3	2	4	10	0	0	2	3	6	4508.76	7031.76	2523	14090.3
48	0	26	25.24	5.84	1	0	0	140	28	1	15	3	3	3	2	4	10	0	0	3	3	7	7666.18	10578.8	2912.6	19552
50	0	29	30.39	3.12	1	0	0	89	25	2	10	2	2	2	1	3	5	0	0	2	4	6	10762.5	13105.1	2342.6	19776.8
52	0	52	25.24	1.82	0	0	0	80	25	3	9	2	1	2	1	3	10	0	0	3	5	7	8943.31	11585.9	2642.6	1833.95
53	0	49	24.52	6.1	1	1	0	125	24	1	11	2	2	3	1	3	20	0	0	3	2	9	9666.9	12221.4	2554.5	24345.9
