# Supplementary material for: Minilap-assisted modified single-incision vs. traditional single-incision laparoscopic cholecystectomy: a retrospective cohort study on instrument conflict and operative efficiency
Source: PeerJ. 2026 Mar 10;14:e20807. doi: 10.7717/peerj.20807 (PMC12985008; doi:10.7717/peerj.20807)
Supplement: Supplemental Information 1 [file peerj-14-20807-s001.zip › normal BMI group(Table 6).xlsx]

## Sheet: Sheet1
Number	sex（Femail:0; Mail :1)	age	BMI	Gallbladder wall thickness	gallbladder disease( Gallstones combined with gallbladder polyps:0 ; Gallstone:1)	ASA（I-IIILevel：0； IV-VILevel：1）	Single port laparoscopic approach：（Modified_single_port_laparoscopic _cholecystectomy=1；single_port_laparoscopic _cholecystectomy=0）	Operation time	Numbe of intraoperative instrument conflicts	Operator comfort（Very difficult：1； Difficult：2；Average：3；Relatively comfortable：4；Extremely comfortable：5）	Nassar Rating	Nassar score sub item fat coverage（no fat：0； mild：1；moderate：2；severe：3）	Nassar score sub item degree of adhesion（no adhesion：0；membranous：1；dense fibrous：2；scarring：3）	Nassar score sub item time required for dissection（<10 minutes：0；10-20 minutes：1；20-30 minutes：2；>30 minutes：3）	Nassar score sub item intraoperative blood loss（no bleeding：0；a small amount of bleeding：1；electric coagulation required for hemostasis：2；conversion to laparotomy required：3）	Nassar score sub item difficulty of surgical field exposure（excellent exposure：1；partially blocked：2；frequent adjustment required：3；serious difficulty：4；unable to expose and conversion to laparotomy required：5）	Intraoperative blood loss	Conversion to laparotomy rate（No conversion to laparotomy ：0；Conversion to laparotomy：1）	Complications within 30 days after surgery（No complications：0；Complications：1）	VAS score 24 hours after surgery	Wound cosmetic satisfaction	Length of hospital stay	Consumables cost	Consumables anesthesia costs	Anesthesia costs	Hospitalization expenses
4	0	55	20.21	4.97	1	0	1	90	16	4	3	1	0	1	0	1	20	0	0	2	4	11	13731	16144	2413	23978.9
5	0	52	22.32	1.68	1	0	1	90	13	3	3	0	1	0	0	2	5	0	0	3	5	16	12980	15655	2675	26731.8
9	1	36	20.37	2.2	1	0	1	50	14	4	3	1	1	0	0	1	5	0	0	2	4	4	7454.19	10106.2	2652	16557.7
13	1	29	21.6	4.72	1	0	1	125	15	3	9	2	1	2	1	3	20	0	0	2	5	10	9656.04	12313	2657	19774.2
14	0	41	23.74	1.14	0	0	1	112	13	4	3	1	0	1	0	1	10	0	0	2	5	8	6583.96	9915.96	3232	18171
15	0	33	22.1	2.21	0	0	1	73	14	3	6	1	1	1	1	2	20	0	0	2	4	6	9662.96	12186	2523	19718.8
16	1	42	18.76	3.15	1	0	1	65	12	5	1	0	0	0	0	1	5	0	0	3	3	10	11171.5	13472.2	2300.8	21552.3
17	1	49	22.23	5.58	1	0	1	100	16	4	10	2	2	2	1	3	20	0	0	2	5	6	9998.18	12599	2600.8	21129
18	0	37	20.13	9.64	1	0	1	110	18	2	15	3	3	3	2	4	10	0	0	3	5	8	9966.6	14008.4	4041.76	33902.1
23	0	57	21.68	1.61	1	0	1	115	19	2	14	3	2	3	2	4	10	0	0	2	5	10	9248.9	11973.9	2725	25370.3
25	1	64	22.86	2.1	1	0	1	115	16	3	9	2	1	2	1	3	5	0	0	2	5	6	12453.5	15293.5	2840	24717.1
29	0	39	21.41	1.28	1	0	0	110	26	2	13	2	3	2	2	4	20	0	0	2	5	7	9307.1	12344.6	3037.5	23779.5
32	1	51	20.76	2.93	1	0	0	85	25	2	10	2	2	2	1	3	10	0	0	2	4	7	9441.39	11676.4	2235	18946.2
36	0	32	20.44	3.68	1	0	0	120	28	1	15	3	3	3	2	4	10	0	0	2	4	4	12871	15723.5	2852.5	21736.6
37	0	29	19.53	2.2	1	0	0	90	24	2	9	2	1	2	1	3	20	0	0	3	5	6	5472.98	7844.98	2372	14660.5
41	0	47	22.86	2.31	0	0	0	80	26	2	12	2	2	2	2	4	10	0	0	3	5	7	6577.46	9499.46	2922	17681.7
43	0	27	17.36	2.77	1	0	0	75	22	3	5	1	1	1	0	2	2	0	0	2	2	10	5170.76	7720.76	2550	17981.1
45	0	52	19.81	2.06	1	0	0	60	25	2	10	2	2	2	1	3	10	0	0	2	5	6	5857.45	8840.45	2983	16932.4
46	0	27	17.58	1.97	1	0	0	102	23	3	5	1	1	1	0	2	5	0	0	2	3	8	6541.45	9555.25	3013.8	17513.2
47	0	30	16.1	2.81	1	0	0	70	26	2	10	2	2	2	1	3	5	0	0	2	4	11	5986.45	8809.45	2823	19624.9
49	0	44	21.82	3.05	1	0	0	75	24	3	5	1	1	1	0	2	5	0	0	2	5	11	6347.48	8648.28	2300.8	19847.2
51	0	36	18.08	1.85	0	0	0	95	27	2	9	1	2	2	1	3	10	0	0	2	5	19	7306.48	9649.08	2342.6	29988.6
