# Supplementary material for: Minilap-assisted modified single-incision vs. traditional single-incision laparoscopic cholecystectomy: a retrospective cohort study on instrument conflict and operative efficiency
Source: PeerJ. 2026 Mar 10;14:e20807. doi: 10.7717/peerj.20807 (PMC12985008; doi:10.7717/peerj.20807)
Supplement: Supplemental Information 1 [file peerj-14-20807-s001.zip › Figure2/Figure2.xlsx]

## Sheet: Sheet1
Number	sex	age	BMI	Gallbladder wall thickness	gallbladder disease
1	1	68	26.17	1.56	1
2	1	71	24.14	2.14	1
4	0	55	20.21	4.97	1
5	0	52	22.32	1.68	1
6	1	32	27.72	2.44	1
7	0	32	24.84	3.26	1
8	0	37	24.46	2.5	0
9	1	36	20.37	2.2	1
10	1	42	33.8	4.53	1
11	1	53	24.43	3.97	1
12	1	44	25.39	3.22	1
13	1	29	21.6	4.72	1
14	0	41	23.74	1.14	0
15	0	33	22.1	2.21	0
16	1	42	18.76	3.15	1
17	1	49	22.23	5.58	1
18	0	37	20.13	9.64	1
19	1	44	25.22	1.81	1
21	0	41	26.81	1.5	1
22	0	32	24.18	1.71	0
23	0	57	21.68	1.61	1
24	1	26	25.51	6.34	1
25	1	64	22.86	2.1	1
26	1	38	27.43	1.59	0
27	1	57	26.67	2.5	1
28	0	42	26.34	1.4	1
29	0	39	21.41	1.28	1
30	0	39	28.31	1.96	1
31	0	37	25.95	3	1
32	1	51	20.76	2.93	1
33	1	35	25.91	5.09	1
34	0	49	28.65	3	1
35	0	38	25.33	1.73	1
36	0	32	20.44	3.68	1
37	0	29	19.53	2.2	1
38	0	40	24.61	6.32	1
39	1	39	24.79	1.52	0
40	0	42	27.48	3.59	0
41	0	47	22.86	2.31	0
42	1	49	29.73	2.62	1
43	0	27	17.36	2.77	1
44	0	56	27.14	3	0
45	0	52	19.81	2.06	1
46	0	27	17.58	1.97	1
47	0	30	16.1	2.81	1
48	0	26	25.24	5.84	1
49	0	44	21.82	3.05	1
50	0	29	30.39	3.12	1
51	0	36	18.08	1.85	0
52	0	52	25.24	1.82	0
53	0	49	24.52	6.1	1
