# Supplementary material for: Minilap-assisted modified single-incision vs. traditional single-incision laparoscopic cholecystectomy: a retrospective cohort study on instrument conflict and operative efficiency
Source: PeerJ. 2026 Mar 10;14:e20807. doi: 10.7717/peerj.20807 (PMC12985008; doi:10.7717/peerj.20807)
Supplement: Supplemental Information 1 [file peerj-14-20807-s001.zip › Figure3/Figure3.xlsx]

## Sheet: Sheet1
Number	Numbe of intraoperative instrument conflicts	Operator comfort	Nassar Rating	VAS score 24 hours after surgery	Wound cosmetic satisfaction
1	7	5	6	2	4
2	10	4	4	1	5
4	16	4	3	2	4
5	13	3	3	3	5
6	17	4	8	2	4
7	15	3	8	3	4
8	12	5	2	3	5
9	14	4	3	2	4
10	18	3	10	2	4
11	16	4	6	2	4
12	19	2	15	3	5
13	15	3	9	2	5
14	13	4	3	2	5
15	14	3	6	2	4
16	12	5	1	3	3
17	16	4	10	2	5
18	18	2	15	3	5
19	20	1	15	3	5
21	17	2	14	3	5
22	22	1	15	3	5
23	19	2	14	2	5
24	21	1	15	2	4
25	16	3	9	2	5
26	13	4	7	2	5
27	10	5	7	1	5
28	28	1	15	3	4
29	26	2	13	2	5
30	29	1	15	2	4
31	30	1	15	2	5
32	25	2	10	2	4
33	27	1	15	2	5
34	30	1	15	2	5
35	26	2	12	2	5
36	28	1	15	2	4
37	24	2	9	3	5
38	25	2	11	3	5
39	27	1	15	2	4
40	29	1	15	3	3
41	26	2	12	3	5
42	25	2	10	2	4
43	22	3	5	2	2
44	27	1	15	2	3
45	25	2	10	2	5
46	23	3	5	2	3
47	26	2	10	2	4
48	28	1	15	3	3
49	24	3	5	2	5
50	25	2	10	2	4
51	27	2	9	2	5
52	25	3	9	3	5
53	24	1	11	3	2
