# Supplementary material for: Minilap-assisted modified single-incision vs. traditional single-incision laparoscopic cholecystectomy: a retrospective cohort study on instrument conflict and operative efficiency
Source: PeerJ. 2026 Mar 10;14:e20807. doi: 10.7717/peerj.20807 (PMC12985008; doi:10.7717/peerj.20807)
Supplement: Supplemental Information 1 [file peerj-14-20807-s001.zip › Figure4/Figure4.xlsx]

## Sheet: Sheet1
Number	Consumables cost	Consumables anesthesia costs	Anesthesia costs	Hospitalization expenses
1	9636.03	12011.6	2372.06	17936
2	10935.4	13236.2	2300.8	24992.1
4	13731	16144	2413	23978.9
5	12980	15655	2675	26731.8
6	13923.2	16671.2	2748	23762.5
7	7062.48	9684.48	2622	16031.1
8	7764.76	10396.8	2632	18871.2
9	7454.19	10106.2	2652	16557.7
10	8302.48	11224.5	2922	19778.5
11	8419.61	10526.6	2107	16670.4
12	9021.96	11784	2762	20513.8
13	9656.04	12313	2657	19774.2
14	6583.96	9915.96	3232	18171
15	9662.96	12186	2523	19718.8
16	11171.5	13472.2	2300.8	21552.3
17	9998.18	12599	2600.8	21129
18	9966.6	14008.4	4041.76	33902.1
19	16401.9	13376.9	3025	24853.1
21	11191.5	13909.5	2718	22493.2
22	10335.1	12400.1	2065	21403.3
23	9248.9	11973.9	2725	25370.3
24	10879.4	13871.9	2992.5	24841.9
25	12453.5	15293.5	2840	24717.1
26	13473.2	10859.2	2614.08	23521.8
27	12949.3	15591.9	2642.6	23094.1
28	9329.9	12727.9	3398	24366.9
29	9307.1	12344.6	3037.5	23779.5
30	9324.5	11802.2	2478	20519.9
31	8051.89	14317.9	3313	28481.7
32	9441.39	11676.4	2235	18946.2
33	9302.59	12044.6	2742	21677.2
34	9312.89	12822.4	3509.5	22614.4
35	10141.5	13202	3060.5	19701.9
36	12871	15723.5	2852.5	21736.6
37	5472.98	7844.98	2372	14660.5
38	9076.38	11998.4	2922	19224.4
39	5445.18	7552.18	2107	12688.7
40	4892.84	7814.84	2922	15481.2
41	6577.46	9499.46	2922	17681.7
42	5983.76	8966.76	2983	17263.5
43	5170.76	7720.76	2550	17981.1
44	4508.76	7031.76	2523	14090.3
45	5857.45	8840.45	2983	16932.4
46	6541.45	9555.25	3013.8	17513.2
47	5986.45	8809.45	2823	19624.9
48	7666.18	10578.8	2912.6	19552
49	6347.48	8648.28	2300.8	19847.2
50	10762.5	13105.1	2342.6	19776.8
51	7306.48	9649.08	2342.6	29988.6
52	8943.31	11585.9	2642.6	1833.95
53	9666.9	12221.4	2554.5	24345.9
